# Supplementary material for: Instantly adhesive and ultra-elastic patches for dynamic organ and wound repair
Source: Nat Commun. 2024 Jun 3;15:4720. doi: 10.1038/s41467-024-48980-0 (PMC11148085; doi:10.1038/s41467-024-48980-0)
Supplement: Supplementary file 15 — Source Data [file 41467_2024_48980_MOESM15_ESM.xlsx]

## Sheet: Figure 1
Figure 1B. Effects of Curcumin Nanoparticles Concentration on Thickness of the Patch and Minimum Resolution
Curcumin concentration (mg/ml)	Thickness (mm)
0.5	4.12	3.89	4.03
1	3.54	3.12	3.66
1.5	1.56	1.51	1.45
2	1.26	1.23	1.24
2.5	0.76	0.79	0.81
3	0.5	0.55	0.61
Curcumin concentration (mg/ml)	Minimum Resolution (μm)
0.5	2250	1780	2046
1	1040	905	1104
1.5	425	554	516
2	405	390	322
2.5	395	352	378
3	244	230	268
Figure 1C. Assessment of Biocompatibility of the AuxES Patch
	% Viability of 3T3 cells
Control (No patch)	95	95	100
AuxES patches without CNP	95	90	100
AuxES patches with CNP	90	90	100

## Sheet: Figure 2
Figure 2B. Bioadhesive properties of AuxES patches
	GELMA patch only			GelMA patch with Tisseel			AuxES patch
Detachment force (mN)	14.7	20.58	21.756	60.76	79.38	72.52	119.56	101.92	128.38

## Sheet: Figure 3
Figure 3A. Mechanical properties of various material composition
Material Composition	Elastic Modulus (kPa)			Yield Stress (kPa)
100% GelMA	3.4	4.1	3.8	3.6	2.9	4.05
90% GelMA - 10% ACA	16.9	15.4	16.1	11.8	15.6	13.2
80% GelMA - 20% ACA	20.1	21.3	23.1	21.3	19.6	18.7
Material Composition	Yield Strain (%)
100% GelMA	25.3	32.1	30.4
90% GelMA - 10% ACA	62.4	77.3	67.8
80% GelMA - 20% ACA	101.4	114.5	99.3

## Sheet: Figure 4
Figure 4C. Tensile testing of the selected patches for the different organs demonstrates a close correlation between the computational and experimental outcomes of the elastic modulus (stiffness) and the yield strains of the patches.
Stiffness ratio (max)	Computational			Experimental
Re-en itr1	2.15111	2.15111	2.15111	2.03	2.16	2.32
Re-en itr5	3.33062	3.33062	3.33062	2.32	1.75	3.46
Re-en itr7	1.69	1.69	1.69	1.51	1.86	1.28
Loz itr4	1.08507	1.08507	1.08507	1.1	0.98	1.23
Sin itr4	2.04082	2.04082	2.04082	1.76	2.04	1.86
Rect itr5	1.11	1.11	1.11	1.23	1.31	1.09
Rect itr6	3.56	3.56	3.56	4.14	4.23	3.76
Yield strain(%)	Computational			Experimental
Re-en itr1	142.241	142.241	142.241	205.2	188.4	176.4
Re-en itr5	159.915	159.915	159.915	301.1	203.1	226.7
Re-en itr7	115.393	115.393	115.393	144.5	156.4	206.3
Loz itr4	343.773	343.773	343.773	557.3	451.2	308.1
Sin itr4	67.9852	67.9852	67.9852	78.2	119.2	104.8
Rect itr5	25.5015	25.5015	25.5015	45.7	87.3	66.9
Rect itr6	78.2621	78.2621	78.2621	105.1	99.2	67.3
Figure 4D. Ex vivo implantation of the patches over rat lungs to assess conformation of patches
	Area (mm2)
States	Rect itr1 (Patch edge length = 15 mm)			Loz itr 5 (Patch edge length = 15 mm)
NV	228	242	223	241	233	220
PV	261	242	234	311	324	332
HV	313	321	316	391	387	402
Figure 4E. Ex vivo implantation of the patches over porcine lungs to assess conformation of patches
	Area (mm2)
States	Honey itr1 (Patch edge length = 30 mm)			Loz itr 5 (Patch edge length = 30 mm)
NV	903	917	890	921	891	911
PV	1058	990	1021	1395	1401	1434
HV	1385	1367	1346	1880	1746	1899
Figure 4F. Implantation of the patches over beating mouse heart to assess conformation of patches
	Length (mm)
Cycle (S: Systole, D: Diastole)	Native Tissue			AuxES Patch
S1	18	17.7	17.9	17.5	17.8	18.1
D1	20.2	19.6	19.1	19.9	19.2	19.1
S2	18.1	18.2	18.4	18	18.7	18.4
D2	20.4	21.4	19.9	20.2	20.5	19.6
S3	18.5	17.9	19	18.5	18.1	18.4
D3	20.3	20.8	21.4	20.3	20.8	21.5
S4	18.1	17.8	17.5	18.3	17.9	17.4
D4	21.1	20.8	20.6	20.4	19.9	21
S5	18	18.4	17.5	18.2	17.6	17.3

## Sheet: Figure 5
Figure 5C. AuxES patches allow the attachment of fluorescently labeled MSC-EVs to their surface due to intrinsic bioadhesiveness
	No MSC-EVs loading			MSC-EVs over GelMA patch			MSC-EVs over AuxES patch
Absorbance at 647nm	0.072	0.066	0.047	0.122	0.132	0.106	0.441	0.532	0.502
Figure 5D. In vitro scratch assays with 3T3 fibroblasts to assess wound healing potential of the AuxES patches
	Gap width in pixels
Day	Control			Curcumin-only			Curcumin + Exosomes
1	837.865	944.624	991.501	911.546	1022.68	973.396	812.571	990.596	961.593
2	591.154	715.266	630.684	571.778	514.365	499.861	220.679	344.986	323.914
3	474.024	441.223	530.027	150.476	107.088	72.335	0	0	0

## Sheet: Figure 6
Figure 6A.Patches laden with CNPs and MSC-EVs demonstrated significantly greater wound closure compared with other treatment groups after a week of administration over cutaneous wounds in mice.
Days	No Treatment								Re-en itr 4 AuxES Patch with CNP and MSC-EVs								Re-en itr 1 AuxES Patch with CNP and MSC-EVs								AuxES Patch with CNP								MSC-EVs Only
0	100	100	100	100	100	100	100	100	100	100	100	100	100	100	100	100	100	100	100	100	100	100	100	100	100	100	100	100	100	100	100	100	100	100	100	100	100	100	100	100
1	104.24	83.928	93.0232	90.6916	159.678	126.434	116.888	94.0118	41.8545	124.784	107.275	97.0465	117.56	64.7713	118.805	103.375	46.9181	96.5038	99.4114	91.7607	56.3094	43.665	86.2627	66.5068	70.1445	55.3884	110.752	85.2254	102.994	79.2382	105.343	100.307	129.462	90.1298	92.1836	69.3312	79.3767	92.3338	85.3894	139.163
3	110.074	100.136	93.7636	138.756	135.405	123.797	141.554	100	48.4629	110.259	81.7993	85.6324	104.002	62.9751	68.1761	74.5536	52.2196	96.5599	116.801	86.7586	51.8978	61.599	58.1543	64.1317	85.8438	82.2336	93	74.6688	139.652	56.2592	125.621	71.05	140.98	100.934	107.279	69.6428	80.1665	107.235	80.4141	128.629
5	89.1242	89.7337	98.078	108.625	121	105.793	126.949	98.3936	53.455	130.218	78.5697	68.7652	86.5495	59.8991	69.6995	33.7682	44.9587	73.0625	103.317	76.6128	61.2189	57.5501	33.1246	73.891	81.0284	72.2773	95.5649	70.9391	122.048	43.2828	76.8511	92.9857	123.274	125.595	117.832	98.5611	63.3414	89.4537	71.5996	90.7915
7	67.0337	71.1441	68.6795	57.76	29.7521	83.6161	87.9722	47.6545	27.269	45.7341	12.9069	46.7029	58.253	4.58866	45.6888	20.634	26.1501	52.3182	38.9074	34.5944	47.7181	41.807	27.9986	33.2035	63.6832	58.3251	99.8759	59.5765	64.7547	19.16	64.3621	83.152	108.115	66.5309	61.3801	48.6273	40.7264	66.2948	71.5996	83.5069

## Sheet: Figure 7
Figure 7A. Heatmap of upregulated genes associated with AuxES patches loaded with CNP and MSC-EVs of wound healing														Figure 7B. Volcano plot of differential gene expression						Figure 7C. Gene ontology (GO) biological process pathways expressed as fold enrichment as compared to mus musculus gene list				Figure 7D. Reactome pathway analysis depicted with the -LOG of the entity’s ratio, or the ratio of genes provided vs the total pathway components.
																LOG10 P-Value
	No Treatment			AuxES Patch without CNPs			AuxES Patch with CNPs			AuxES Patch with CNPsand MSC-EVs					LOG2 FC	AuxES Patch with CNPsand MSC-EVs	AuxES Patch without CNPs				Fold Enrichment				-LOG Entity Ratio
C2	0.938446	0.447023	1.61453	0.853683	3.84763	0.908174	0.753784	0.886983	2.11907	3.05449	3.03128	0.302725		C2	1.09051	-0.507607				Response To Stimulus	2.39			Immune System	0.749141
C8g	1.86155	0.88824	0.250209	0.250209	1.19349	0.250209	0.372811	0.250209	0.750626	0.630525	1.10592	1.50125		C8g	0.110006	-0.0512062				Cellular Response To Stimulus	2.68			Cytokine Signaling in Immune system	1.13604
C9	0.965637	0.328554	1.70581	1.39431	2.19159	0.519159	0.996786	1.15921	1.55748	4.55154	0.982695	0.593325		C9	1.03035	-0.324114				Regulation Of Response To Stimulus	3.81			Signaling by Interleukins	1.36196
Camp	0.855828	1.22393	0.920245	1.73006	0.657975	1.15031	0.515337	0.89954	0.230061	0.230061	0.609663	0.690184		Camp	-0.971518	-1.26557				Response To External Stimulus	5.34			Interferon Signaling	1.58139
Ccr2	1.17195	0.999226	0.828821	1.37153	1.42226	1.1272	1.53498	1.61952	1.52503	3.54006	1.99182	2.02232		Ccr2	1.33232	-1.36238				Positive Regulation Of Response To Stimulus	5.99			Transcriptional regulation by RUNX1	1.76354
Ccr3	0.579139	0.552673	1.86819	0.878049	4.15516	1.24546	1.86041	2.12974	2.02387	6.41411	1.65023	0.934094		Ccr3	1.58471	-0.491237				Immune System Process	6.23			Interleukin-4 and Interleukin-13 signaling	1.8559
Ccr4	0.324796	0.928987	1.74622	1.96973	1.83178	0.873108	1.43364	1.70605	2.79395	4.25728	1.54365	1.04773		Ccr4	1.19086	-0.522456				Regulation Of Immune System Process	6.74			Peptide ligand-binding receptors	1.87269
Gpr29	0.730845	0.697446	1.57171	2.40079	3.18468	0.589391	1.76031	1.15128	2.35756	4.12967	1.56189	2.75049		Gpr29	1.49263	-1.07231				Immune Response	6.92			Negative regulation of the PI3K/AKT network	2.04346
Ackr4	0.384298	0.549587	2.06612	1.74793	2.46178	0.309917	1.85124	1.61467	2.89256	5.99277	2.09917	1.23967		Ackr4	1.63716	-0.607685				Positive Regulation Of Immune System Process	9.02			PI5P, PP2A and IER3 Regulate PI3K/AKT Signaling	2.06959
Ccrl2	0.481034	1.0319	1.48707	2.49246	1.10948	1.68103	2.31724	1.32672	2.65086	2.82672	0.685345	0.581897		Ccrl2	0.448537	-0.175657				Immune System Development	10.06			Interleukin-12 family signaling	2.19791
Cd1d1	0.796006	0.834522	1.36947	0.643652	1.87703	1.88302	2.36491	1.3378	1.79743	4.24536	2.41969	1.96862		Cd1d1	1.52501	-1.22488				Regulation Of Cell Adhesion	10.09			Interleukin-10 signaling	2.24568
Cd2	1.05283	0.815094	1.13207	0.798113	1.75401	0.707547	1.84953	1.45189	1.83962	2.97453	1.37547	1.98113		Cd2	1.0775	-1.09745				Regulation Of Leukocyte Activation	10.2			Integrin cell surface interactions	2.24568
Cd3e	1.77384	0.13624	1.08992	1.79292	2.20845	0.817439	1.72888	3.06131	3.54223	5.3842	1.68529	0.681199		Cd3e	1.36936	-0.452744				Regulation Of Cell Activation	10.3			Interleukin-12 signaling	2.2559
Cd7	0.805195	0.896104	1.2987	2.03463	3.9899	0.721501	2.26263	2.39683	1.7316	5.33766	2.67677	1.1544		Cd7	1.61177	-0.768599				Hematopoietic Or Lymphoid Organ Development	10.58			Gene and protein expression by JAK-STAT signaling after Interleukin-12 stimulation	2.31686
Cfb	0.659185	1.10041	1.2404	0.832841	1.52038	1.772	2.9114	1.73125	2.658	2.82989	1.87832	0.3544		Cfb	0.754919	-0.390904				Hemopoiesis	11.44			Chemokine receptors bind chemokines	2.42431
Cfd	0.976291	1.40573	0.61798	0.833107	1.28948	0.65296	0.731431	1.54938	1.77232	0.950873	0.690272	5.15372		Cfd	1.17948	-0.360169				Cell Activation	13.88			Regulation of TP53 Expression and Degradation	2.51743
Cfh	0.852234	1.11684	1.03093	0.861397	2.29324	1.94731	3.29324	1.56701	1.66094	2.79267	2.88431	1.60367		Cfh	1.2791	-1.56393				Regulation Of Cell-Cell Adhesion	14.02			Signaling by ALK	2.54672
Cfi	1.09842	0.523622	1.37795	1.29528	3.56496	2.16535	1.02953	2.11614	1.9685	6.12402	1.21653	0.984252		Cfi	1.47245	-0.450949				Positive Regulation Of Cell Adhesion	14.76			NOD1/2 Signaling Pathway	2.5674
Ciita	1.13831	0.760098	1.10159	0.805386	1.40024	0.979192	1.91922	0.717258	1.46879	2.98409	1.83843	1.83598		Ciita	1.15024	-1.41674				Lymphocyte Activation	14.84			Interleukin-6 family signaling	2.70306
Clu	1.1317	1.11977	0.748538	0.945731	1.02573	0.701754	1.27509	1.57708	1.66082	1.59298	2.25287	3.22807		Clu	1.23755	-1.29551				Leukocyte Activation	14.89			Interleukin-20 family signaling	2.71779
Cr2	0.489045	0.933392	1.57756	0.741455	5.2638	1.31464	0.980719	2.05609	1.57756	4.19895	2.09027	0.788782		Cr2	1.23838	-0.581232				Regulation Of T Cell Activation	17.03			STAT3 nuclear events downstream of ALK signaling	2.92491
Csf2	1.27982	0.344037	1.37615	2.26376	3.93578	2.06422	1.54128	0.670872	1.37615	5.20528	1.21445	1.72018		Csf2	1.44005	-0.590062				Mononuclear Cell Differentiation	18.22			IL-6-type cytokine receptor ligand interactions	2.94973
Ctla4	1.1263	0.230104	1.6436	2.11419	2.14446	0.692042	1.55017	1.77509	1.90311	5.891	1.37543	0.692042		Ctla4	1.40753	-0.418457				Leukocyte Differentiation	18.31			RUNX1 and FOXP3 control the development of regulatory T lymphocytes (Tregs)	2.94973
Cxcl15	0.952218	0.170648	1.87713	2.24573	4.88055	1.53584	1.91126	1.5	3.07167	6.16894	1.20649	0.853242		Cxcl15	1.4557	-0.415358				Positive Regulation Of Cell-Cell Adhesion	21.47			Regulation of TP53 Expression	3.5784
Cxcr1	1.51117	0.270142	1.21869	1.62288	2.12966	1.82803	1.21361	1.78639	1.82803	5.29418	1.43602	0.812458		Cxcr1	1.33011	-0.449119				Regulation Of Alpha-Beta T Cell Activation	38.59			Interleukin-33 signaling	3.5784
Defb1	1.06707	1.35943	0.573495	1.47687	0.606159	0.498691	0.716868	1.01097	1.35893	1.37315	2.0379	2.64306		Defb1	1.01295	-1.10677
Gata3	1.20279	0.844505	0.952705	1.47159	1.03811	0.884655	2.10888	2.26063	2.24566	2.5461	3.06635	1.73528		Gata3	1.29234	-1.64637
Gzmb	0.646582	0.615295	1.73812	1.63383	5.63499	3.82387	1.55736	1.35921	3.47625	4.67555	1.84241	1.04287		Gzmb	1.33358	-0.583414
Icos	0.508892	0.849521	1.64159	1.28591	3.25992	1.50479	2.04241	0.534884	1.64159	4.37073	1.57182	0.410397		Icos	1.08246	-0.384831
Ifnb1	0.441805	0.420428	2.13777	2.0095	2.49169	1.42518	3.72447	1.85748	2.85036	8.5867	2.09976	1.18765		Ifnb1	1.98479	-0.545375
Il17b	0.65493	0.93662	1.40845	2.64789	3.02113	0.704225	2.10211	3.09507	1.40845	5.92253	1.8662	2.11268		Il17b	1.72267	-0.798491
Il17f	0.39957	0.667025	1.93341	2.92803	3.37916	2.25564	2.00537	1.88937	2.68528	5.23738	2.2782	0.644468		Il17f	1.44361	-0.531798
Il18	1.70569	0.487656	0.806649	1.24114	1.39807	0.549988	1.47837	0.859814	1.7233	1.47983	2.36495	4.5099		Il18	1.47762	-0.854539
Il2	0.877358	0.235849	1.88679	1.99528	5.17217	1.41509	1.40802	1.38207	2.35849	5.75	1.45755	2.12264		Il2	1.63694	-0.67593
Il21	0.720465	0.342802	1.93673	2.18464	4.80116	1.16204	2.02389	2.83925	2.51775	5.53712	1.36927	0.58102		Il21	1.3195	-0.391777
Il23r	1.20345	0.286844	1.50971	0.912293	2.7757	0.970525	1.77175	1.36952	1.72538	3.71711	1.42883	0.862689		Il23r	1.00207	-0.456932
Il2rb	1.16572	1.05116	0.783115	1.47248	0.874627	0.648866	0.952267	1.53021	1.05161	2.44556	2.45137	1.8571		Il2rb	1.17078	-2.27417
Il5	1.14815	0.617284	1.23457	0.617284	0.617284	0.617284	0.617284	1.2037	1.85185	2.59259	1.09259	4.93827		Il5	1.5233	-0.759081
Ilf3	0.32273	0.768652	1.90862	1.9572	2.81261	1.38809	2.97918	2.88201	1.73511	4.52169	2.45344	1.38809		Ilf3	1.4791	-0.798923
Kir3dl1	2.13466	0.406274	0.459067	0.647284	0.656465	0.229533	0.342005	0.897475	0.918133	0.385616	0.406274	0.459067		Kir3dl1	-1.26193	-0.440491
Kir3dl2	1.60807	0.383285	1.00865	0.677233	7.41787	1.00865	1.61383	1.97118	2.59366	4.72478	1.27378	0.432277		Kir3dl2	1.10004	-0.34897
Klrd1	1.14815	0.308642	1.54321	2.03086	6.47222	2.16049	1.84259	1.80864	3.7037	3.37346	1.3642	2.77778		Klrd1	1.32489	-1.01163
Klra4	0.813411	0.437318	1.74927	0.822157	2.50146	1.31195	1.63119	0.85277	1.74927	6.24927	1.15889	2.62391		Klra4	1.74158	-0.682072
Klra6	0.449637	0.858179	1.69218	0.908944	5.53102	1.2087	2.8888	1.89041	1.69218	8.73892	1.92184	1.2087		Klra6	1.98422	-0.537262
Klra7	0.897972	0.170904	1.93112	1.36144	2.39363	1.06212	2.37914	1.32089	2.4139	5.84455	1.70615	0.772449		Klra7	1.47217	-0.4683
Klra8	0.918519	1.09383	0.987654	1.39259	7.2963	0.246914	1.47407	0.965432	4.44444	1.86914	1.96296	1.97531		Klra8	0.952932	-3.97881
Klrd1	0.626614	1.19427	1.17911	0.79169	2.40876	1.17911	1.50926	0.658619	2.02134	4.10668	1.63728	1.85289		Klrd1	1.34044	-0.879426
Lair1	1.86726	0.296152	0.836587	0.314557	3.98717	1.33854	1.49916	1.79866	3.01171	1.96932	0.59063	1.33854		Lair1	0.377954	-0.187919
Lilra6	1.74812	0.5	0.75188	2.65038	1.97181	2.06767	2.52632	1.46992	2.25564	3.79323	1.16165	1.69173		Lilra6	1.14766	-0.613558
Masp2	0.337772	0.483051	2.17918	2.56053	3.11622	1.45278	1.22034	2.48426	1.81598	4.42736	1.60533	0.363196		Masp2	1.09218	-0.350893
Mbl2	1.57072	0.373681	1.0556	2.97678	2.81844	1.47783	1.41872	1.85573	2.11119	5.32442	1.11893	1.0556		Mbl2	1.32173	-0.442784
Muc1	1.27898	1.13163	0.589391	0.738703	1.12377	0.294695	0.660118	0.575639	0.294695	0.6611	0.520629	0.196464		Muc1	-1.12218	-1.01166
Mx1	0.225797	0.283092	2.49111	1.93968	4.29908	1.52022	2.06526	2.07197	2.91268	7.47007	1.56895	0.472672		Mx1	1.66474	-0.399846
Nfatc2	0.864949	1.03061	1.10444	1.96764	1.66247	3.25518	3.34238	2.38558	1.68572	1.95485	1.84906	2.6739		Nfatc2	1.11054	-1.90344
Nfkbiz	1.27157	0.491063	1.23737	1.91054	0.278393	1.24339	1.01392	1.31778	1.21328	0.637862	0.292603	0.544924		Nfkbiz	-1.02387	-0.859979
Notch1	0.793411	0.927519	1.27907	2.2593	0.997674	1.47287	3.6469	2.27209	1.66667	1.72713	2.12326	2.44186		Notch1	1.06861	-1.91446
Nox3	0.62528	0.357687	2.01703	1.51681	1.85903	1.21022	1.05424	1.77364	1.74809	4.29628	1.60421	0.403407		Nox3	1.07128	-0.364875
Pdcd1lg2	0.57749	0.482018	1.94049	1.7511	2.14618	0.698577	1.21708	1.36533	1.94049	5.0903	1.09754	0.853816		Pdcd1lg2	1.23095	-0.3915
Pdcd1lg2	0.614876	0.732231	1.65289	1.86446	3.30909	2.47934	1.97521	2.42314	2.14876	5.14215	2.48265	1.81818		Pdcd1lg2	1.65428	-0.941225
Selplg	0.731324	0.695937	1.57274	1.10878	3.74705	1.96592	1.46658	1.92267	3.53866	2.97641	2.42988	2.35911		Selplg	1.3721	-1.99294
Stat2	0.736634	0.877228	1.38614	2.79208	1.51089	2.77228	1.77426	1.1604	3.16832	0.99802	1.0495	2.17822		Stat2	0.494243	-0.399567
Stat6	0.612058	1.32826	1.05968	1.78648	1.63739	0.657734	1.63703	1.07101	1.68088	2.11973	2.03386	1.86358		Stat6	1.00412	-1.97547
Tcf7	1.07515	0.768786	1.15607	1.63006	4.13295	1.7341	1.51156	2.54046	3.46821	4.37283	2.04335	1.7341		Tcf7	1.44189	-0.955386
Tnfrsf11a	0.518053	0.38139	2.10056	1.9272	3.81213	1.46786	1.71967	1.48355	2.42956	5.85144	2.03476	0.582082		Tnfrsf11a	1.49711	-0.474674
Tnfrsf17	1.14815	0.205761	1.64609	2.12757	3.72634	1.85185	0.921811	1.00617	1.85185	5.36214	1.6358	0.411523		Tnfrsf17	1.30441	-0.40232
Tnfsf11	0.494243	1.17715	1.32861	1.24889	2.78742	2.92294	1.58636	1.81754	1.86005	1.78831	2.11249	2.92294		Tnfsf11	1.1856	-1.40141
Tnfsf15	0.917763	0.4375	1.64474	1.54605	2.82237	1.48026	0.981908	1.28618	0.657895	4.84046	0.871711	1.31579		Tnfsf15	1.22814	-0.442221
Tnfsf18	0.384298	0.549587	2.06612	1.74793	3.15083	1.03306	1.54339	0.807851	2.06612	4.51653	1.64256	0.619835		Tnfsf18	1.17609	-0.418046
Xcr1	1.0456	0.830106	1.1243	2.11368	1.07183	0.936914	1.67895	1.2817	1.31168	3.62398	1.65647	1.49906		Xcr1	1.17622	-0.849035
Casp2	0.693537	0.708452	1.59801	1.75302	1.62518	0.852273	1.7104	1.66566	2.02415	2.95579	1.92986	3.08949		Casp2	1.41055	-1.60667
Ccl19	1.26583	0.556777	1.17739	1.50052	2.12009	1.17739	1.38723	2.76086	1.4652	3.21167	1.34092	1.77917		Ccl19	1.07764	-0.849379
Cd19	1.00495	0.239081	1.75597	1.52364	3.34849	1.35074	1.71409	2.50698	2.97163	6.8145	2.14768	0.810446		Cd19	1.70378	-0.531282
Cd24	0.577052	1.26006	1.16289	1.91929	1.28099	0.956155	1.1771	1.51486	1.91231	2.75941	3.15092	2.42915		Cd24	1.475	-2.40165
Cd55	0.706687	1.07751	1.21581	1.35714	1.81079	1.36778	3.40426	1.70745	2.20365	1.21353	2.41717	1.97568		Cd55	0.902108	-1.06611
Cd79a	0.295864	0.159067	2.54507	1.79427	3.94327	1.59067	1.78155	1.2439	1.59067	5.48303	1.96766	1.4316		Cd79a	1.56597	-0.588587
Cx3cl1	1.35766	1.01668	0.625652	1.07821	2.28676	1.6684	1.71324	1.3243	1.35558	2.54223	1.84254	1.87695		Cx3cl1	1.0616	-1.60331
Cxcl13	0.6731	1.60314	0.723764	1.36068	3.79614	0.723764	1.08203	2.12063	1.44753	5.77925	2.23643	2.17129		Cxcl13	1.76369	-0.909417
Cxcr6	0.627672	0.797525	1.5748	1.48032	2.89539	1.5748	1.25984	1.20922	1.46232	3.59393	1.78853	1.01237		Cxcr6	1.09194	-0.621709
Gfi1	0.266348	1.01527	1.71838	2.69212	1.50215	1.57518	1.28306	0.839141	4.58234	3.61146	1.26587	0.429594		Gfi1	0.822913	-0.300235
Ifng	0.416107	0.794183	1.78971	2.94407	2.34676	1.34228	1.50336	1.96644	2.01342	3.76286	1.38255	1.11857		Ifng	1.06212	-0.509449
Il10	0.709924	0.19084	2.09924	2.15267	2.00191	1.14504	1.28244	2.05153	1.71756	4.01145	2.19275	0.381679		Il10	1.13441	-0.428338
Il11	1.12543	0.880904	0.993664	1.25893	1.11204	1.5985	1.90351	1.64603	1.38249	3.26915	1.79421	1.85772		Il11	1.20603	-1.26063
Map4k1	1.27982	0.344037	1.37615	2.26376	3.93578	1.72018	1.28326	2.35321	0.344037	2.60436	0.608945	3.7844		Map4k1	1.22192	-0.607519
Mapk11	0.292606	0.976927	1.73047	2.07027	2.69953	0.943891	2.93707	1.9979	1.10121	3.04248	1.25066	1.41584		Mapk11	0.928267	-0.567989
Ms4a1	0.306931	0.877888	1.81518	1.24092	2.67492	0.990099	1.84818	3.22442	1.9802	4.30033	0.874587	0.990099		Ms4a1	1.03914	-0.365405
Plau	0.63945	1.02836	1.33219	1.05028	1.8844	1.37516	1.76493	1.93124	1.33219	2.38462	2.08853	1.633		Plau	1.0253	-1.60024
Prdm1	0.525424	1.62712	0.847458	1.59322	1.88559	2.11864	2.00424	1.79378	2.25989	2.73164	3.12006	2.54237		Prdm1	1.48441	-2.08762
Rae1	0.858585	0.843588	1.29783	1.81667	1.84205	1.55739	1.89512	1.85964	1.99	2.90973	2.26803	1.24015		Rae1	1.09714	-1.05259
Tyk2	0.672289	0.640964	1.68675	1.13253	1.60843	1.56627	2.06867	1.41205	2.16867	6.58434	2.12892	1.08434		Tyk2	1.70746	-0.587788
Adal	0.565923	0.30426	2.12982	2.57404	5.80223	2.12982	3.40771	3.27079	2.12982	7.41785	3.22515	0.608519		Adal	1.90709	-0.596204
Aicda	0.416107	0.794183	1.78971	2.3132	2.55928	1.34228	1.50336	1.96644	2.01342	3.95078	1.38255	1.11857		Aicda	1.10476	-0.507887
Dpp4	0.760532	1.17051	1.06896	1.00513	0.749214	1.66632	1.99549	1.7817	2.23224	1.42737	1.00011	1.69776		Dpp4	0.459514	-0.722343
Folr4	0.792239	0.504023	1.70374	1.60151	2.57123	1.2778	1.59016	1.66399	1.2778	4.05916	1.38003	1.2778		Folr4	1.16285	-0.5612
Icam1	0.459827	0.438813	2.10136	2.32386	2.82818	1.11248	2.67738	2.65637	1.48331	5.09271	1.74784	0.370828		Icam1	1.26531	-0.393496
Il19	0.290928	0.832117	1.87695	1.32325	4.47341	1.72054	1.40146	1.52815	2.03337	5.52294	1.93483	0.938478		Il19	1.48478	-0.541146
Il25	1.03891	0.54001	1.42108	1.28811	1.69362	0.71054	0.871426	1.48757	1.47183	4.60836	1.30029	0.862798		Il25	1.1745	-0.446912
Il33	1.11403	1.13095	0.755012	1.10154	1.56366	0.989326	1.08878	1.32283	1.92658	2.14501	2.39235	1.66623		Il33	1.04814	-1.91282
Il4	0.720232	0.343659	1.93611	1.72894	2.21491	1.45208	1.51791	1.89158	1.16166	4.96515	1.45402	0.580833		Il4	1.22239	-0.39585
Itga2b	0.971279	0.462141	1.56658	1.96345	2.48825	1.30548	2.53525	1.7859	3.13316	7.0235	2.07572	0.78329		Itga2b	1.71992	-0.52299
Itga6	0.857193	1.11517	1.02764	1.48246	0.776931	1.09851	1.53473	1.36765	1.50602	2.56219	1.70641	1.94897		Itga6	1.05139	-1.80568
Ltbr	0.779466	1.0681	1.15244	1.03405	0.998952	1.67627	1.60398	1.38187	1.51912	2.77475	2.26768	1.99057		Ltbr	1.22918	-2.20204
Pdgfb	0.971574	0.810152	1.21827	0.858883	1.74213	1.04424	1.59202	1.27527	0.826686	2.92647	1.76824	1.52284		Pdgfb	1.05138	-1.12388
Zbtb7b	1.05446	1.09007	0.855462	1.21647	0.866477	0.662983	1.29357	1.60891	1.36874	1.93292	1.99355	3.32561		Zbtb7b	1.27343	-1.4323
														Abcb10	0.04534	-0.186868
														Abcb1a	0.270517	-1.4348
														Abcf1	0.073459	-0.0735881
														Abl1	0.188364	-0.470737
														Ahr	0.207843	-0.576004
														Aire	-0.070511	-0.32817
														Alas1	0.095527	-0.056277
														App	0.193455	-1.30341
														Arhgdib	0.129503	-0.142874
														Atg16l1	0.185134	-0.50032
														Atm	0.089291	-0.0237473
														B2m	0.208685	-0.740738
														Batf	0.050992	-0.073882
														Batf3	0.112534	-0.17445
														Bax	0.165717	-0.452305
														Bcap31	0.248437	-1.39465
														Bcl2	0.174339	-0.608236
														Bcl3	0.228162	-0.266702
														Bcl6	0.281391	-0.844625
														Bid	0.257554	-0.323511
														Blnk	0.101213	-0.100018
														Bst1	0.090155	-0.0922061
														Bst2	0.201709	-1.24844
														Btk	0.132328	-0.509355
														Btla	0.147763	-0.528969
														Btnl1	0.061957	-0.0526158
														Btnl2	-0.011229	-0.158068
														C1qa	0.173997	-1.15461
														C1qb	0.107208	-0.165297
														C1qbp	0.160741	-1.15317
														C1ra	0.243749	-0.79346
														C1s	0.265053	-0.989361
														C3	0.210222	-1.34132
														C4a	0.225311	-3.011
														C4bp	-0.015234	-0.138323
														C6	0.11694	-0.345668
														C7	0.102238	-0.187734
														C8a	-0.016495	-0.103222
														C8b	0.126351	-0.244551
														Card9	0.013058	-0.197555
														Casp1	0.152789	-0.470903
														Casp3	0.088588	-0.266147
														Casp8	0.155804	-0.621159
														Ccbp2	0.184651	-0.207056
														Ccl11	0.18336	-1.25993
														Ccl12	0.075505	-0.0679866
														Ccl2	0.178939	-0.39273
														Ccl20	0.059545	-0.136793
														Ccl22	0.260656	-0.874441
														Ccl24	0.39251	-0.739206
														Ccl25	0.297234	-0.75551
														Ccl26	0.147403	-0.295349
														Ccl3	0.033868	-0.366286
														Ccl4	0.059808	-0.0894065
														Ccl5	0.166051	-0.227302
														Ccl6	0.156288	-0.266467
														Ccl7	0.179066	-0.989959
														Ccl8	0.23508	-1.6472
														Ccl9	0.134945	-0.10063
														Ccr10	0.190383	-0.454525
														Ccr5	0.120029	-0.770264
														Ccr6	0.408227	-1.07231
														Ccr7	0.252979	-0.591121
														Ccr8	0.143482	-0.14985
														Ccr9	0.116001	-0.452551
														Ccrl1	0.454057	-0.607685
														Cd109	0.233519	-1.43823
														Cd14	0.04008	-0.468724
														Cd160	0.179433	-0.232561
														Cd163	0.203519	-0.883941
														Cd164	0.250902	-0.935591
														Cd209g	0.18652	-0.660209
														Cd22	0.037635	-0.100082
														Cd226	-0.057715	-0.700623
														Cd244	0.235449	-0.328546
														Cd247	0.132724	-0.097588
														Cd24a	0.389229	-2.40165
														Cd27	0.074067	-0.277464
														Cd274	0.058872	-0.677076
														Cd28	0.075568	-0.20222
														Cd34	0.215199	-1.50227
														Cd36	0.105809	-0.287961
														Cd3d	0.18865	-0.296458
														Cd3eap	0.203854	-1.02035
														Cd4	0.138982	-0.427676
														Cd40	0.142306	-0.181179
														Cd40lg	0.161463	-0.554732
														Cd44	0.190581	-0.894994
														Cd46	-0.006255	-0.294983
														Cd48	0.229991	-1.32923
														Cd5	0.00972	-0.152965
														Cd53	0.253216	-0.258502
														Cd59b	0.345405	-0.350374
														Cd6	0.275716	-0.59438
														Cd69	0.094585	-0.0913949
														Cd74	0.193838	-1.18402
														Cd79b	-0.024101	-0.194517
														Cd80	0.158122	-0.10477
														Cd81	0.256102	-1.44533
														Cd82	0.164353	-0.273735
														Cd83	0.177688	-0.293504
														Cd86	0.163642	-0.477339
														Cd8a	0.127231	-0.432555
														Cd8b1	0.145854	-0.151964
														Cd9	0.1791	-1.68399
														Cd96	0.206396	-0.191202
														Cd97	0.148247	-0.43158
														Cd99	0.176241	-0.71023
														Cdh5	0.148525	-0.613915
														Cdkn1a	0.182343	-0.499839
														Ceacam1	0.080738	-0.0047796
														Cebpb	0.073075	-0.103838
														Cfp	0.075649	-0.070509
														Chuk	0.068979	-0.0303037
														Cish	0.015445	-0.171915
														Clec4a4	0.409214	-0.542492
														Clec4e	0.069873	-0.263037
														Clec5a	0.007429	-0.492964
														Cmklr1	0.158012	-1.10411
														Cradd	0.259774	-0.693172
														Crlf2	0.158687	-0.288361
														Csf1	0.116461	-0.0244579
														Csf1r	0.214671	-2.34084
														Csf2rb	0.155102	-0.181043
														Csf3r	0.10775	-0.304644
														Ctnnb1	0.226973	-0.941658
														Ctsc	0.194329	-1.32202
														Ctsg	0.216599	-0.728728
														Ctss	0.032473	-0.61386
														Cul9	0.096614	-0.0810909
														Cx3cr1	0.243038	-0.277751
														Cxcl1	0.201172	-0.181244
														Cxcl10	0.141181	-0.0755072
														Cxcl11	0.183382	-0.528824
														Cxcl12	0.207202	-1.90053
														Cxcl3	0.140038	-0.0611132
														Cxcl9	0.097491	-0.0909384
														Cxcr2	0.187934	-0.247144
														Cxcr3	0.057975	-0.0216044
														Cxcr4	0.001161	-1.32019
														Cxcr5	0.106602	-0.270809
														Cybb	0.088918	-0.0204025
														Ddx58	0.125542	-0.257598
														Defb14	0.071279	-0.0314153
														Ebi3	0.066593	-0.0030407
														Eef1g	0.218126	-1.71057
														Emr1	0.179758	-0.687829
														Entpd1	0.079811	-0.358321
														Eomes	0.117471	-0.537711
														Ets1	0.177501	-1.12616
														Fadd	0.27502	-0.349306
														Fas	0.201572	-0.433078
														Fasl	0.152008	-0.276168
														Fcamr	0.076998	-0.112337
														Fcer1a	0.191179	-0.619966
														Fcer1g	0.117784	-0.148198
														Fcgr1	0.18145	-0.537935
														Fcgr2b	0.114612	-0.216787
														Fcgr3	0.179709	-0.343751
														Fcgr4	0.216921	-0.436613
														Fcgrt	0.086713	-0.204169
														Fkbp5	0.199814	-1.39815
														Fn1	0.180672	-0.963579
														Foxp3	0.212976	-0.604069
														Frmpd4	0.090365	-0.0514873
														Fyn	0.095339	-0.0655561
														G6pdx	0.194724	-1.25444
														Gapdh	0.28608	-0.603813
														Gm10499	0.239703	-0.36099
														Gp1bb	0.072701	-0.0069113
														Gpi1	0.091195	-0.445588
														Gpr183	0.189227	-0.769766
														Gpr44	0.21654	-0.23772
														Gusb	0.116495	-0.210741
														Gzma	0.09915	-0.0837008
														H2-aa	0.152047	-0.722515
														H2-ab1	0.09044	-0.0671601
														H2-dma	0.152796	-0.377338
														H2-dmb2	0.377547	-0.95338
														H2-Ea-ps	0.012456	-0.686985
														H2-eb1	0.269375	-1.26039
														H2-k1	0.230799	-1.13335
														H2-ob	0.088267	-0.11701
														H2-q10	0.13673	-0.266967
														H60a	0.229022	-0.413916
														Hamp	0.269242	-0.560979
														Hc	0.09437	-0.187143
														Hcst	0.167807	-0.331989
														Hfe	0.145501	-0.390119
														Hif1a	0.185852	-0.697299
														Hlx	0.097708	-0.23288
														Hprt	0.141252	-1.16759
														Icam2	0.100303	-0.206698
														Icam4	0.106387	-0.311257
														Icam5	0.166992	-0.413941
														Icosl	0.159592	-1.16771
														Ifi204	0.144082	-0.163368
														Ifi35	0.156836	-0.242811
														Ifih1	0.149743	-0.140544
														Ifit2	0.232084	-1.09171
														Ifitm1	0.141829	-0.38345
														Ifna1	0.301698	-0.284313
														Ifna2	0.176401	-0.467633
														Ifnar1	0.178167	-0.945307
														Ifnar2	0.054862	-0.127319
														Ifngr1	0.147405	-0.816002
														Ifngr2	0.174031	-0.906831
														Igf2r	0.189994	-0.584224
														Ikbkap	0.159567	-0.573827
														Ikbkb	0.18846	-0.6066
														Ikbke	0.228675	-0.502372
														Ikbkg	0.259423	-1.17305
														Ikzf1	0.194152	-0.295259
														Ikzf2	0.246213	-0.56639
														Ikzf3	0.238308	-0.401995
														Ikzf4	0.125026	-0.301581
														Il10ra	0.035731	-0.501811
														Il10rb	0.120535	-0.354487
														Il11ra1	0.314018	-1.26063
														Il12a	-0.057917	-0.422815
														Il12b	0.144784	-0.308352
														Il12rb1	0.057263	-0.0042494
														Il12rb2	0.069506	-0.117211
														Il13	-0.01019	-0.612229
														Il13ra1	0.281624	-1.895
														Il15	0.048154	-0.207929
														Il15ra	0.25403	-0.981079
														Il16	0.208674	-0.51502
														Il17a	0.185286	-0.627471
														Il17ra	0.133342	-0.430534
														Il17rb	0.089584	-0.0394874
														Il17re	0.138008	-0.555687
														Il18r1	0.209011	-0.604639
														Il18rap	0.181246	-0.217547
														Il1a	0.062845	-0.777713
														Il1b	0.101882	-0.13675
														Il1r1	0.250296	-0.822371
														Il1r2	0.146213	-0.117426
														Il1rap	0.198439	-0.80117
														Il1rl1	0.095395	-0.316931
														Il1rl2	0.210248	-1.22105
														Il1rn	0.171717	-1.45068
														Il20	-0.016844	-0.159079
														Il21r	0.099113	-0.432584
														Il22	0.108193	-0.265503
														Il22ra2	-0.033948	-0.686897
														Il23a	0.234229	-0.35455
														Il27	0.118589	-0.16836
														Il27ra	0.138261	-0.393885
														Il28a	0.203352	-0.404418
														Il2ra	0.087717	-0.39669
														Il2rg	0.104735	-0.249744
														Il3	0.132463	-0.293953
														Il4ra	0.212712	-2.09044
														Il6	0.073381	-0.254011
														Il6ra	0.207011	-1.61192
														Il6st	0.219828	-0.752466
														Il7	0.140099	-0.444596
														Il7r	0.087136	-0.0332858
														Il9	0.214011	-0.423404
														Irak1	0.151968	-0.326763
														Irak2	0.063973	-0.696195
														Irak3	0.104182	-0.180739
														Irak4	0.204981	-2.00436
														Irf1	0.101234	-0.0155046
														Irf3	0.162471	-0.806764
														Irf4	0.075554	-0.119895
														Irf5	0.244422	-0.71474
														Irf7	0.165177	-0.327708
														Irf8	0.251081	-0.850384
														Irgm1	0.150069	-0.247363
														Itga4	0.210391	-0.631232
														Itga5	0.201485	-0.74126
														Itgal	0.288643	-0.426749
														Itgam	-0.027034	-2.02319
														Itgax	0.13135	-0.364948
														Itgb1	0.238016	-0.76045
														Itgb2	0.126299	-0.0954494
														Itln1	0.141829	-0.258
														Jak1	0.194503	-1.88901
														Jak2	0.055962	-0.0514379
														Jak3	0.07384	-0.142785
														Kit	0.283923	-0.573951
														Klra1	0.422233	-1.01163
														Klra21	0.032368	-0.210414
														Klra5	0.051934	-0.0809486
														Klrb1	0.140705	-0.170648
														Klrc1	0.188887	-0.270026
														Klrc2	0.072351	-0.107716
														Klrc3	0.077645	-0.234121
														Klrk1	-0.002621	-0.33562
														Lck	0.118818	-0.129508
														Lcp2	0.033846	-0.230259
														Lef1	0.120875	-0.429258
														Lif	0.301936	-0.360308
														Lilra5	0.062756	-0.0733813
														Lilrb3	0.168787	-0.314195
														Lilrb4	0.073689	-0.344534
														Litaf	0.107482	-0.345284
														Lta	0.124339	-0.472708
														Ltb	0.193945	-0.417093
														Ltb4r1	0.162117	-0.575757
														Ltb4r2	0.126719	-0.260906
														Ltf	0.023597	-0.107614
														Ly86	0.165288	-0.0856627
														Ly96	0.113751	-0.0005262
														Maf	0.152424	-0.8971
														Map4k2	0.055458	-0.0771889
														Map4k4	0.080566	-0.0542843
														Mapk1	0.224859	-1.52877
														Mapk14	0.205959	-0.667731
														Mapkapk2	0.208223	-0.573404
														Marco	0.18438	-0.146045
														Masp1	0.140064	-0.485528
														Mbp	0.129812	-0.128654
														Mif	0.213888	-3.85078
														Mme	0.234372	-0.600762
														Mr1	0.140456	-0.343684
														Msr1	0.216716	-0.61143
														Myd88	0.107632	-0.184291
														Ncam1	0.065106	-0.601393
														Ncf4	0.170807	-1.16425
														Nfatc1	0.104705	-0.0810574
														Nfatc3	0.261952	-0.691107
														Nfil3	0.047405	-0.663923
														Nfkb1	0.124165	-0.343778
														Nfkb2	0.110047	-1.0968
														Nfkbia	0.135582	-0.105758
														Nod2	-0.023735	-0.555128
														Nos2	0.142522	-0.327172
														Notch2	0.113408	-0.313051
														Nox1	0.315743	-0.322267
														Nox4	0.055175	-0.108786
														Npc1	0.205522	-1.33378
														Nt5e	0.223674	-0.723143
														Oaz1	0.198646	-1.71115
														Pax5	0.119281	-0.326724
														Pdcd1	0.247766	-0.327285
														Pdcd2	0.061111	-0.0760745
														Pdgfrb	0.180041	-1.8233
														Pecam1	0.157758	-0.223445
														Phlpp1	0.163894	-0.470866
														Phlpp2	0.248979	-0.465038
														Pigr	0.139657	-0.0998214
														Pla2g2a	0.262386	-0.275258
														Pla2g2e	0.273717	-0.416151
														Plaur	0.036303	-0.687556
														Pml	0.045742	-0.111916
														Polr1b	0.434343	-1.05539
														Polr2a	0.096281	-0.30874
														Pou2f2	0.102768	-0.127719
														Pparg	0.231828	-0.914207
														Ppbp	0.255883	-0.396106
														Ppia	0.232781	-3.21753
														Prf1	0.246138	-0.539338
														Prim1	0.153912	-0.345158
														Prkcd	0.074197	-0.0909111
														Psmb10	0.1665	-0.88017
														Psmb11	0.274905	-0.664885
														Psmb5	0.166813	-1.7405
														Psmb7	0.098264	-0.201345
														Psmb9	0.23855	-1.48668
														Psmc2	0.116295	-0.291724
														Psmd7	0.212415	-1.59721
														Ptafr	0.167876	-1.03766
														Ptger4	0.262116	-0.472064
														Ptgs2	-0.013933	-0.751308
														Ptk2	0.089786	-0.0334997
														Ptpn2	0.153435	-0.537005
														Ptpn22	0.434305	-0.941225
														Ptpn6	0.128974	-0.422596
														Ptprc	0.060757	-0.478029
														Rag1	0.413909	-0.423642
														Rag2	0.474321	-0.488228
														Rela	0.217755	-1.23852
														Relb	0.159503	-1.10209
														Rorc	0.229577	-0.914356
														Rpl19	0.140745	-1.08931
														Runx1	0.235349	-0.667329
														Runx3	0.188351	-0.298631
														S100a8	0.070189	-0.196757
														S100a9	0.091217	-0.280005
														Sdha	0.309939	-2.51641
														Sele	0.128618	-0.250892
														Sell	0.011647	-1.35158
														Serping1	0.232766	-1.50441
														Sh2d1a	-0.036951	-0.259946
														Sigirr	0.214552	-0.871439
														Ski	0.164682	-1.29058
														Slamf1	0.210935	-0.519038
														Slamf7	0.05759	-0.0390125
														Smad3	0.194965	-0.351362
														Smad5	0.27661	-3.02273
														Socs1	0.103646	-0.295789
														Socs3	0.120747	-0.0845854
														Spn	0.256684	-0.50806
														Src	0.163388	-1.03188
														Stat1	0.205179	-1.15982
														Stat3	0.159771	-0.506959
														Stat4	0.199091	-0.406507
														Stat5a	0.271173	-1.36396
														Stat5b	0.191571	-1.30557
														Syk	0.116303	-0.249908
														Tagap	0.232916	-0.307279
														Tal1	0.269966	-0.519507
														Tap1	0.146171	-0.441667
														Tapbp	0.25581	-1.07749
														Tbk1	0.141622	-0.345964
														Tbp	0.094148	-0.114225
														Tbx21	0.277307	-0.4427
														Tcf4	0.209881	-0.817988
														Tfrc	0.145475	-0.567322
														Tgfb1	0.120083	-0.193635
														Tgfb2	0.159781	-0.397322
														Tgfb3	0.256766	-1.49069
														Tgfbi	0.199326	-0.820552
														Tgfbr1	0.245114	-0.434217
														Tgfbr2	0.19841	-0.695283
														Thy1	0.094948	-0.0537335
														Tigit	0.411097	-0.881425
														Tirap	0.15487	-0.320453
														Tlr1	0.230898	-0.305926
														Tlr2	0.144986	-0.0024703
														Tlr3	0.128804	-0.329835
														Tlr4	0.118339	-0.33221
														Tlr5	0.13755	-0.62819
														Tlr8	-0.017621	-0.657954
														Tlr9	0.102956	-0.435154
														Tmem173	0.110989	-0.192046
														Tnf	0.21405	-0.0358644
														Tnfaip3	0.14859	-0.0723638
														Tnfaip6	0.325483	-0.819118
														Tnfrsf13b	0.054239	-0.0814937
														Tnfrsf13c	0.159913	-0.408579
														Tnfrsf14	0.238023	-1.71388
														Tnfrsf1b	0.20563	-0.645294
														Tnfrsf4	0.164255	-0.234823
														Tnfrsf8	0.170215	-0.831812
														Tnfrsf9	0.265808	-0.292555
														Tnfsf10	0.128122	-0.253839
														Tnfsf12	0.099665	-0.0208807
														Tnfsf13b	0.180286	-0.42055
														Tnfsf14	0.144229	-0.34949
														Tnfsf8	0.23034	-0.239259
														Tollip	0.239327	-2.62269
														Traf1	0.134159	-0.320343
														Traf2	0.051241	-0.57029
														Traf3	0.103682	-0.123675
														Traf4	0.039131	-0.10711
														Traf5	0.248561	-0.613328
														Traf6	0.100987	-0.229297
														Trem1	0.079086	-0.231847
														Trem2	0.030501	-0.751416
														Trp53	0.168202	-1.35535
														Tslp	0.169587	-0.138444
														Tubb5	0.175765	-0.694655
														Tyrobp	0.115375	-0.174403
														Ube2l3	0.174805	-1.72995
														Vcam1	0.118139	-0.447115
														Vtn	0.096218	-0.0943039
														Xbp1	0.240019	-2.85543
														Xcl1	0.106922	-0.211181
														Zap70	0.100907	-0.319904
														Zeb1	0.090337	-0.2872
														C2	0.902906
														C8g	-0.824603		-0.240558
														C9	0.452444		-0.369
														Camp	0.238111		-0.442711
														Ccr2	0.386254		-0.571847
														Ccr3	1.0655		-0.716758
														Ccr4	0.639887		-0.695072
														Gpr29	1.04144		-0.572727
														Ackr4	0.591242		-0.0619013
														Ccrl2	0.816388		-0.26097
														Cd1d1	0.553757		-0.112877
														Cd2	0.119763		-0.0194004
														Cd3e	0.683712		-0.0652628
														Cd7	1.16908		-0.0147761
														Cfb	0.459509		-0.0580356
														Cfd	-0.112191		-0.124616
														Cfh	0.766085		-0.438672
														Cfi	1.22766		-0.470266
														Ciita	0.086251		-0.531406
														Clu	-0.166386		-0.313328
														Cr2	1.28686		-1.88914
														Csf2	1.46184		-0.192813
														Ctla4	0.722668		-1.08835
														Cxcl15	1.52976		-0.79111
														Cxcr1	0.89545		-0.830179
														Defb1	-0.216628		-0.118021
														Gata3	0.178174		-0.0475791
														Gzmb	1.88658		-0.30568
														Icos	1.01212		-0.357187
														Ifnb1	0.982185		-0.0439719
														Il17b	1.08706		-0.443965
														Il17f	1.51313		-0.674659
														Il18	0.08823		-0.108428
														Il2	1.51644		-0.461523
														Il21	1.44145		-0.15551
														Il23r	0.634909		-1.30546
														Il2rb	-0.001938		-0.455709
														Il5	-0.695994		-0.185676
														Ilf3	1.03747		-0.0988328
														Kir3dl1	-0.968339		-0.301198
														Kir3dl2	1.6015		-0.229183
														Klrd1	1.82966		-0.197479
														Klra4	0.627784		-0.280032
														Klra6	1.35025		-0.837089
														Klra7	0.683228		-0.0043047
														Klra8	1.57464		-0.131595
														Klrd1	0.545824		-0.0551799
														Lair1	0.910801		-0.888126
														Lilra6	1.15701		-0.0022114
														Masp2	1.24885		-0.460185
														Mbl2	1.2776		-0.226069
														Muc1	-0.475823		-0.596916
														Mx1	1.3709		-0.130175
														Nfatc2	1.19856		-0.304135
														Nfkbiz	0.194224		-0.383099
														Notch1	0.65683		-0.106774
														Nox3	0.612293		-0.0049706
														Pdcd1lg2	0.615373		-1.21526
														Pdcd1lg2	1.35104		-0.787725
														Selplg	1.18518		-0.0217542
														Stat2	1.23782		-0.115597
														Stat6	0.444175		-0.546757
														Tcf7	1.32137		-0.574467
														Tnfrsf11a	1.26447		-0.0939781
														Tnfrsf17	1.36098		-0.585366
														Tnfsf11	1.21397		-0.413077
														Tnfsf15	0.96315		-0.241013
														Tnfsf18	0.983512		-0.37937
														Xcr1	0.45853		-0.588594
														Casp2	0.495855		-0.0661155
														Ccl19	0.677474		-0.768816
														Cd19	1.05262		-0.0496824
														Cd24	0.470383		-0.382567
														Cd55	0.596367		-0.30872
														Cd79a	1.2885		-0.432085
														Cx3cl1	0.746562		-0.422061
														Cxcl13	0.970996		-0.193393
														Cxcr6	0.98805		-0.471363
														Gfi1	0.943472		-0.226583
														Ifng	1.14472		-0.454165
														Il10	0.820926		-0.611336
														Il11	0.403984		-0.17859
														Map4k1	1.40049		-0.268292
														Mapk11	0.929459		-0.119614
														Ms4a1	0.709567		-0.0111549
														Plau	0.522672		-0.343435
														Prdm1	0.899809		-0.53201
														Rae1	0.798013		-0.0306605
														Tyk2	0.521798		-0.207745
														Adal	1.80819		-0.0069961
														Aicda	1.05074		-0.839396
														Dpp4	0.189315		-0.0789199
														Folr4	0.861438		-0.22671
														Icam1	1.06224		-0.581437
														Il19	1.32523		-0.0483201
														Il25	0.299545		-0.30564
														Il33	0.284718		-0.815732
														Il4	0.84691		-0.109509
														Itga2b	0.9404		-1.13959
														Itga6	0.162598		-0.185032
														Ltbr	0.306173		-0.22797
														Pdgfb	0.281055		-0.218533
														Zbtb7b	-0.127669		-0.0125362
														Abcb10	0.46323		-0.186457
														Abcb1a	0.366225		-0.247762
														Abcf1	-0.3815		-0.650171
														Abl1	0.609218		-0.084175
														Ahr	-0.556993		-0.30792
														Aire	-1.17037		-0.441279
														Alas1	0.39108		-0.0351673
														App	0.032355		-0.366439
														Arhgdib	0.203449		-0.0357559
														Atg16l1	0.127165		-0.213278
														Atm	0.015127		-0.23051
														B2m	0.034593		-0.447022
														Batf	0.020848		-0.450786
														Batf3	0.10047		-0.72343
														Bax	0.153059		-0.226413
														Bcap31	0.246371		-0.0159793
														Bcl2	0.348059		-0.931673
														Bcl3	0.463093		-0.261652
														Bcl6	0.412156		-0.190348
														Bid	1.0579		-0.719287
														Blnk	0.28101		-0.876684
														Bst1	0.406366		-0.128265
														Bst2	0.631713		-0.273749
														Btk	0.416263		-0.466548
														Btla	-0.172659		-0.646826
														Btnl1	0.055941		-0.460437
														Btnl2	-0.621601		-0.52499
														C1qa	0.225375		-0.350896
														C1qb	0.04864		-0.791774
														C1qbp	0.130039		-0.0447063
														C1ra	0.249928		-0.968398
														C1s	-0.127548		-0.318077
														C3	0.456156		-0.392839
														C4a	0.097367		-0.465167
														C4bp	-0.643719		-0.12871
														C6	0.320146		-0.455419
														C7	0.16566		-0.0717076
														C8a	-0.168722		-0.405145
														C8b	0.345043		-0.0079447
														Card9	0.218616		-0.613724
														Casp1	0.146841		-1.06992
														Casp3	-0.144811		-0.432842
														Casp8	0.775531		-0.0660443
														Ccbp2	0.007381		-0.138336
														Ccl11	0.098592		-0.809254
														Ccl12	-0.048175		-0.364811
														Ccl2	0.944274		-0.176553
														Ccl20	-0.004014		-0.0101197
														Ccl22	0.639042		-0.492866
														Ccl24	0.494696		-1.47388
														Ccl25	0.696441		-0.363388
														Ccl26	-0.327381		-0.332518
														Ccl3	0.58376		-0.0220872
														Ccl4	0.653557		-0.707777
														Ccl5	-0.09038		-0.617392
														Ccl6	-0.006307		-0.360951
														Ccl7	0.776247		-0.25462
														Ccl8	0.509709		-0.445014
														Ccl9	-0.035609		-0.109082
														Ccr10	0.15759		-0.119081
														Ccr5	0.186075		-0.132087
														Ccr6	1.04144		-0.581646
														Ccr7	0.100395		-0.277455
														Ccr8	0.53553		-0.0574657
														Ccr9	0.353172		-0.43198
														Ccrl1	0.591242		-0.93664
														Cd109	0.189989		-0.0411553
														Cd14	0.748745		-0.241796
														Cd160	0.114915		-1.137
														Cd163	0.40332		-1.06189
														Cd164	0.044762		-0.272439
														Cd209g	0.291952		-0.534631
														Cd22	-0.403154		-0.211957
														Cd226	-0.421027		-0.801153
														Cd244	0.61715		-0.320768
														Cd247	-0.234414		-0.194024
														Cd24a	0.470383		-0.55031
														Cd27	0.296583		-0.001609
														Cd274	0.66885		-0.225945
														Cd28	-0.359795		-0.716803
														Cd34	0.206555		-0.209331
														Cd36	0.365802		-0.59377
														Cd3d	0.201494		-0.55861
														Cd3eap	0.01286		-0.484953
														Cd4	0.39964		-0.469251
														Cd40	0.38646		-0.361068
														Cd40lg	0.019314		-0.0196148
														Cd44	0.166365		-0.797523
														Cd46	-0.01087		-0.048887
														Cd48	0.385367		-0.0712494
														Cd5	-0.091532		-0.251335
														Cd53	0.450928		-0.164189
														Cd59b	1.13622		-0.115095
														Cd6	-0.098309		-0.73326
														Cd69	0.43417		-0.882762
														Cd74	-0.14472		-0.558696
														Cd79b	-0.246007		-0.854027
														Cd80	0.939471		-0.509265
														Cd81	0.144526		-0.374769
														Cd82	-0.196458		-0.449134
														Cd83	0.105306		-2.65326
														Cd86	0.018298		-0.705805
														Cd8a	0.236292		-0.152552
														Cd8b1	0.675205		-0.20397
														Cd9	0.408526		-3.33442
														Cd96	0.123913		-0.168486
														Cd97	0.246059		-0.125385
														Cd99	0.429162		-0.211856
														Cdh5	-0.036044		-0.408274
														Cdkn1a	0.34301		-1.17415
														Ceacam1	0.075673		-0.35167
														Cebpb	0.286177		-0.623069
														Cfp	0.182786		-0.402182
														Chuk	0.293241		-0.0004736
														Cish	-0.507071		-0.0435247
														Clec4a4	1.4616		-0.552557
														Clec4e	0.271386		-0.942064
														Clec5a	-0.02675		-0.434615
														Cmklr1	0.44068		-0.646821
														Cradd	0.303546		-0.27677
														Crlf2	0.363258		-0.698148
														Csf1	0.893194		-0.201992
														Csf1r	-0.313158		-0.279222
														Csf2rb	0.16063		-0.131928
														Csf3r	0.21431		-1.12724
														Ctnnb1	0.543796		-0.418672
														Ctsc	-0.336212		-0.275114
														Ctsg	0.968042		-0.244447
														Ctss	0.792654		-0.225361
														Cul9	0.193478		-0.0093349
														Cx3cr1	0.753036		-0.0791012
														Cxcl1	-0.079051		-0.905826
														Cxcl10	0.793483		-0.192379
														Cxcl11	0.340974		-0.249449
														Cxcl12	0.397042		-0.732429
														Cxcl3	0.975427		-0.345886
														Cxcl9	0.080365		-0.379398
														Cxcr2	0.432959		-0.249219
														Cxcr3	-0.099346		-0.148591
														Cxcr4	0.285957		-0.604181
														Cxcr5	-0.012746		-0.0053705
														Cybb	0.52211		-0.731696
														Ddx58	0.449737		-0.427243
														Defb14	-0.645419		-0.758239
														Ebi3	-0.095421		-0.536243
														Eef1g	-0.07222		-0.0074814
														Emr1	0.444605		-0.176162
														Entpd1	-0.274776		-0.290061
														Eomes	-0.178084		-0.929323
														Ets1	0.005482		-0.213822
														Fadd	0.371784		-0.700342
														Fas	0.717813		-1.19275
														Fasl	0.394143		-0.335798
														Fcamr	-0.158272		-0.0722848
														Fcer1a	-0.040882		-0.394849
														Fcer1g	0.538109		-0.197494
														Fcgr1	0.740208		-0.87742
														Fcgr2b	-0.165242		-0.322269
														Fcgr3	-0.171169		-0.531925
														Fcgr4	0.317355		-0.504772
														Fcgrt	-0.067353		-0.699098
														Fkbp5	-0.066753		-0.961734
														Fn1	0.135901		-0.628243
														Foxp3	0.558731		-0.0604568
														Frmpd4	0.880917		-0.148486
														Fyn	0.024126		-1.07444
														G6pdx	0.482523		-0.618688
														Gapdh	0.827247		-0.676311
														Gm10499	-0.060591		-0.996367
														Gp1bb	0.29978		-0.507428
														Gpi1	0.637398		-2.37551
														Gpr183	0.523205		-0.696605
														Gpr44	0.545396		-0.708145
														Gusb	0.82146		-1.63599
														Gzma	-0.205974		-0.113704
														H2-aa	-0.326593		-0.565551
														H2-ab1	-0.215045		-0.0867591
														H2-dma	0.226152		-0.228418
														H2-dmb2	1.13704		-0.610481
														H2-Ea-ps	0.003777		-0.0806065
														H2-eb1	0.166132		-0.720477
														H2-k1	0.342181		-0.783425
														H2-ob	0.264911		-0.833309
														H2-q10	0.453178		-0.156387
														H60a	0.621848		-0.152703
														Hamp	1.01703		-0.178099
														Hc	0.411754		-0.597467
														Hcst	0.313146		-0.274113
														Hfe	-0.015383		-0.53612
														Hif1a	-0.411293		-0.10522
														Hlx	-0.031374		-0.0610012
														Hprt	0.042739		-0.0602138
														Icam2	-0.144947		-0.324053
														Icam4	0.138532		-0.0100677
														Icam5	-0.101937		-0.925447
														Icosl	0.58471		-1.90292
														Ifi204	0.533875		-0.0131965
														Ifi35	0.497078		-0.100245
														Ifih1	0.552822		-0.639748
														Ifit2	0.609064		-0.357309
														Ifitm1	0.233201		-0.001307
														Ifna1	0.722778		-0.21999
														Ifna2	0.629726		-0.0849084
														Ifnar1	0.569477		-0.367029
														Ifnar2	0.102536		-0.385081
														Ifngr1	-0.159584		-1.0494
														Ifngr2	0.881952		-0.482499
														Igf2r	0.25828		-0.967305
														Ikbkap	0.079161		-0.32144
														Ikbkb	0.276285		-0.16423
														Ikbke	0.693812		-0.12849
														Ikbkg	0.751523		-0.0343229
														Ikzf1	0.367705		-0.0016369
														Ikzf2	0.632878		-1.65222
														Ikzf3	0.761364		-0.581627
														Ikzf4	-0.000808		-0.239918
														Il10ra	-0.024789		-0.72503
														Il10rb	0.362065		-0.251672
														Il11ra1	0.403984		-0.679364
														Il12a	-0.795399		-0.897261
														Il12b	0.511957		-0.413144
														Il12rb1	-0.345196		-0.280617
														Il12rb2	1.01649		-0.270096
														Il13	0.104171		-0.0339484
														Il13ra1	0.178707		-0.665442
														Il15	-0.151393		-0.427179
														Il15ra	0.998731		-0.343429
														Il16	0.211289		-0.138861
														Il17a	0.247352		-0.349282
														Il17ra	0.234759		-0.795338
														Il17rb	-0.49095		-0.212629
														Il17re	0.010147		-0.625763
														Il18r1	0.145737		-0.517448
														Il18rap	0.796661		-0.715294
														Il1a	0.273089		-0.120949
														Il1b	0.494215		-0.876854
														Il1r1	0.911222		-0.0912363
														Il1r2	0.473451		-0.915174
														Il1rap	0.1922		-0.100258
														Il1rl1	-0.178023		-0.349565
														Il1rl2	0.083825		-0.365035
														Il1rn	0.615816		-0.281983
														Il20	-0.005075		-0.383255
														Il21r	1.10394		-0.601426
														Il22	-0.363638		-0.22949
														Il22ra2	-0.642383		-0.068854
														Il23a	0.540261		-1.37608
														Il27	0.015262		-0.0239927
														Il27ra	0.091442		-0.796361
														Il28a	0.658825		-0.102718
														Il2ra	-0.50267		-1.29509
														Il2rg	-0.194728		-1.14806
														Il3	0.999222		-0.173545
														Il4ra	0.704418		-0.34765
														Il6	-0.209676		-0.604062
														Il6ra	-0.044552		-0.518818
														Il6st	0.359727		-1.10565
														Il7	-0.365007		-0.251359
														Il7r	0.698234		-0.604185
														Il9	0.29488		-1.0304
														Irak1	0.272833		-0.333551
														Irak2	0.649661		-0.146128
														Irak3	0.36536		-0.546124
														Irak4	0.521551		-0.446289
														Irf1	0.652909		-0.0415699
														Irf3	0.045898		-0.0178079
														Irf4	-0.170614		-0.12924
														Irf5	0.75824		-1.36231
														Irf7	0.680889		-0.71048
														Irf8	0.468495		-0.236941
														Irgm1	0.610575		-1.18957
														Itga4	0.548932		-0.974174
														Itga5	0.87268		-0.0349174
														Itgal	0.665435		-0.587592
														Itgam	0.892798		-0.590013
														Itgax	0.570528		-0.0790892
														Itgb1	-0.088127		-0.762562
														Itgb2	0.37317		-0.322181
														Itln1	0.139746		-0.070173
														Jak1	-0.172549		-0.206378
														Jak2	-0.212152		-1.69248
														Jak3	-0.066801		-0.0212513
														Kit	0.789683		-0.0314013
														Klra1	1.82966		-0.0469738
														Klra21	0.840972		-0.39398
														Klra5	-0.354793		-0.401155
														Klrb1	0.403915		-0.453791
														Klrc1	0.435624		-0.278465
														Klrc2	-0.25918		-0.212532
														Klrc3	-0.957831		-0.601411
														Klrk1	-0.447235		-0.111444
														Lck	0.28212		-0.49527
														Lcp2	0.05621		-0.795763
														Lef1	0.085239		-0.241127
														Lif	0.541968		-0.698222
														Lilra5	0.016182		-0.549129
														Lilrb3	0.828818		-0.0098339
														Lilrb4	0.853796		-0.620392
														Litaf	-0.014702		-1.90174
														Lta	0.099823		-0.583033
														Ltb	0.852034		-0.555938
														Ltb4r1	0.224017		-1.17146
														Ltb4r2	0.001906		-0.230511
														Ltf	0.146262		-0.410083
														Ly86	-0.142217		-0.0253529
														Ly96	-0.653183		-0.619546
														Maf	-0.375129		-0.0411152
														Map4k2	0.454495		-0.538323
														Map4k4	0.269121		-0.284477
														Mapk1	0.569165		-0.466435
														Mapk14	0.214999		-0.605044
														Mapkapk2	0.190747		-0.0659057
														Marco	-0.254719		-0.848946
														Masp1	-0.064426		-0.422654
														Mbp	-0.003105		-1.06873
														Mif	0.453825		-0.481132
														Mme	0.540363		-1.57425
														Mr1	0.219564		-0.957157
														Msr1	0.813559		-0.668907
														Myd88	0.210131		-0.947418
														Ncam1	0.558305		-0.0640592
														Ncf4	0.961078		-0.0811972
														Nfatc1	0.418753		-0.489633
														Nfatc3	0.298916		-0.24223
														Nfil3	0.452823		-0.0219634
														Nfkb1	0.030722		-0.789037
														Nfkb2	0.682544		-0.022742
														Nfkbia	0.651812		-0.444961
														Nod2	-0.537242		-0.354135
														Nos2	-0.124925		-0.0094986
														Notch2	-0.228305		-0.137579
														Nox1	0.856964		-0.494503
														Nox4	0.3205		-1.18961
														Npc1	0.415769		-0.24086
														Nt5e	0.642719		-0.243955
														Oaz1	-0.225934		-0.135786
														Pax5	0.119676		-0.24003
														Pdcd1	0.999131		-0.135132
														Pdcd2	-0.121526		-0.296224
														Pdgfrb	0.371723		-0.176998
														Pecam1	-0.086721		-0.0554142
														Phlpp1	0.299957		-0.0959648
														Phlpp2	0.515875		-0.860307
														Pigr	0.703403		-0.649808
														Pla2g2a	0.457295		-0.561502
														Pla2g2e	0.681709		-0.0009095
														Plaur	0.430189		-0.0538947
														Pml	0.089732		-0.78079
														Polr1b	0.933643		-1.94896
														Polr2a	0.016072		-0.0970262
														Pou2f2	0.63824		-0.630515
														Pparg	0.145826		-0.0635189
														Ppbp	1.09671		-0.167532
														Ppia	0.142779		-0.137033
														Prf1	0.267704		-0.0806123
														Prim1	0.33742		-0.466427
														Prkcd	0.692566		-0.340247
														Psmb10	0.477877		-0.0824236
														Psmb11	0.47661		-0.3673
														Psmb5	0.068848		-0.158196
														Psmb7	-0.342594		-0.39505
														Psmb9	0.405324		-1.0304
														Psmc2	-0.144943		-0.33996
														Psmd7	-0.075498		-0.333551
														Ptafr	0.320815		-0.146128
														Ptger4	0.502446		-0.546124
														Ptgs2	0.09025		-0.446289
														Ptk2	0.013362		-0.0415699
														Ptpn2	0.063707		-0.0178079
														Ptpn22	1.35104		-0.12924
														Ptpn6	0.654374		-1.36231
														Ptprc	0.326984		-0.71048
														Rag1	2.04127		-0.236941
														Rag2	1.78503		-1.18957
														Rela	0.033061		-0.974174
														Relb	0.224623		-0.0349174
														Rorc	-0.52271		-0.587592
														Rpl19	0.029704		-0.590013
														Runx1	0.370939		-0.0790892
														Runx3	0.384635		-0.762562
														S100a8	0.134713		-0.322181
														S100a9	0.417996		-0.070173
														Sdha	0.547399		-0.206378
														Sele	-0.011104		-1.69248
														Sell	0.042614		-0.0212513
														Serping1	-0.025687		-0.0314013
														Sh2d1a	-0.331924		-0.0469738
														Sigirr	0.295869		-0.39398
														Ski	0.18056		-0.401155
														Slamf1	0.281074		-0.453791
														Slamf7	0.318677		-0.278465
														Smad3	0.716037		-0.212532
														Smad5	-0.0531		-0.601411
														Socs1	0.322406		-0.111444
														Socs3	0.479716		-0.49527
														Spn	0.223612		-0.795763
														Src	0.545315		-0.241127
														Stat1	0.388822		-0.698222
														Stat3	-0.008965		-0.549129
														Stat4	0.807355		-0.0098339
														Stat5a	0.802542		-0.620392
														Stat5b	-0.269812		-1.90174
														Syk	-0.227777		-0.583033
														Tagap	0.972651		-0.555938
														Tal1	0.659896		-1.17146
														Tap1	0.194265		-0.230511
														Tapbp	-0.023238		-0.410083
														Tbk1	0.33182		-0.0253529
														Tbp	-0.049838		-0.619546
														Tbx21	0.730785		-0.0411152
														Tcf4	0.263736		-0.538323
														Tfrc	0.325837		-0.284477
														Tgfb1	0.314125		-0.466435
														Tgfb2	0.144148		-0.605044
														Tgfb3	0.69154		-0.0659057
														Tgfbi	0.50986		-0.848946
														Tgfbr1	0.606426		-0.422654
														Tgfbr2	0.472791		-1.06873
														Thy1	-0.777924		-0.481132
														Tigit	0.880977		-1.57425
														Tirap	0.34214		-0.957157
														Tlr1	0.63518		-0.668907
														Tlr2	-0.142199		-0.947418
														Tlr3	0.113925		-0.0640592
														Tlr4	0.222153		-0.0811972
														Tlr5	-0.259304		-0.489633
														Tlr8	0.013198		-0.24223
														Tlr9	0.30784		-0.0219634
														Tmem173	-0.016147		-0.789037
														Tnf	0.618941		-0.022742
														Tnfaip3	0.407525		-0.444961
														Tnfaip6	-0.01384		-0.354135
														Tnfrsf13b	-0.123002		-0.0094986
														Tnfrsf13c	0.605459		-0.137579
														Tnfrsf14	0.811883		-0.494503
														Tnfrsf1b	0.25831		-1.18961
														Tnfrsf4	0.403421		-0.24086
														Tnfrsf8	-0.160294		-0.243955
														Tnfrsf9	-0.701104		-0.135786
														Tnfsf10	0.208731		-0.24003
														Tnfsf12	0.323751		-0.135132
														Tnfsf13b	0.246846		-0.296224
														Tnfsf14	-0.046412		-0.176998
														Tnfsf8	0.120429		-0.0554142
														Tollip	0.18504		-0.0959648
														Traf1	0.561033		-0.860307
														Traf2	-0.527103		-0.649808
														Traf3	0.001528		-0.561502
														Traf4	-0.052846		-0.0009095
														Traf5	0.482496		-0.0538947
														Traf6	-0.905379		-0.78079
														Trem1	0.159265		-1.94896
														Trem2	0.581477		-0.0970262
														Trp53	0.042024		-0.630515
														Tslp	-0.494206		-0.0635189
														Tubb5	0.107997		-0.167532
														Tyrobp	-0.07642		-0.137033
														Ube2l3	0.125087		-0.0806123
														Vcam1	0.258901		-0.466427
														Vtn	-0.107138		-0.340247
														Xbp1	0.14005		-0.0824236
														Xcl1	0.120544		-0.3673
														Zap70	-0.126457		-0.158196
														Zeb1	-0.180698		-0.39505
														C2	0.325708		-0.33996

## Sheet: Figure 8
Figure 7B. Surface Expansion Ratio of AuxES and VF-AuxES patches
	Balloon			AuxES patch (Re-en itr1 architecture)			VF AuxES patch (Re-en itr1 architecture)
Surface Expansion Ratio	1.66	1.85	1.73	1.64	1.77	1.67	1.49	1.61	1.65
Figure 7E. Ventilation pressure after induction of a pulmonary injury
	Healthy lung	Injured lung without treatment	Injured lung with AuxES patch	Injured lung with VF-AuxES patch
Ventilation pressure (mm H20)	7.56	5.528	5.638	7.436
	7.12	5.96	6.12	7.13
	6.96	6.01	6.03	6.84

## Sheet: Figure S1
Supplementary Figure 1A. Adhesion force based on drying time
Drying time (min)		Detachment force (mN)
0		32	46	28
30		101	75	86
60		102	123	145
90		110	125	138
120		92	119	108
Supplementary Figure 1B. Adhesion force based on contration of ACA
		Detachment force (mN)
100% GelMA		24	36	52
90% GelMA - 10% ACA		84	65	97
80% GelMA - 10% ACA		126	108	145
Supplementary Figure 1E. Adhesion force based on patch architecture
		Detachment force (mN)
Re-en itr7		126	108	145
Sin itr1		84	65	97
Supplementary Figure 1E. Adhesion force based on patch architecture normalized to surface area
		Detachment force (mN/mm2)
Re-en itr7		1.105	0.97	1.2719
Sin itr1		1.03	0.802	0.45

## Sheet: Figure S2
Supplementary Figure 2A. The AuxES patch (Re-en itr1 architecture) tested on a dilating balloon model demonstrated adherence to the balloon mechanics
	Heart	Lung	Stomach	Small intestine	Colon	Bladder	Skin
Volumetric Fold Change	0.174	0.31	2.23	1.31	0.95	0.325	0.31
	0.26	0.44	2.52	1.52	1.1	0.43	0.42
	0.09	0.16	1.88	1.08	0.8	0.22	0.18
Supplementary Figure 2B. The AuxES patch (Re-en itr1 architecture) tested on a dilating balloon model demonstrated adherence to the balloon mechanics
	Surface Expansion Ratio
Balloon	1.66	1.85	1.73
Auxetic patch (Re-en itr1)	1.64	1.77	1.67
Non-auxetic patch (Rect itr5)	1.12	1.34	1.21

[truncated: 3 more sheets: Figure S3, Figure S5, Figure S6]
